# Supplementary material for: Structural, Physical, and Mechanical Analysis of ZnO and TiO2 Nanoparticle-Reinforced Self-Adhesive Coating Restorative Material
Source: Materials (Basel). 2021 Dec 7;14(24):7507. doi: 10.3390/ma14247507 (PMC8707675; doi:10.3390/ma14247507)
Supplement: Supplementary file 1 [file materials-14-07507-s001.zip]

Archive with 1 entries (1 files):
- materials-1415027-supplementary.pdf
